# Supplementary material for: Update 2016–2018 of the Nationwide Danish Fungaemia Surveillance Study: Epidemiologic Changes in a 15-Year Perspective
Source: J Fungi (Basel). 2021 Jun 19;7(6):491. doi: 10.3390/jof7060491 (PMC8235436; doi:10.3390/jof7060491)
Supplement: Supplementary file 1 [file jof-07-00491-s001.zip]

Archive with 1 entries (1 files):
- jof-1254181-supplementary.pdf
